# Supplementary material for: Evaluation of Ruthenium-Based Assemblies as Carriers of Photosensitizers to Treat Rheumatoid Arthritis by Photodynamic Therapy
Source: Pharmaceutics. 2021 Dec 7;13(12):2104. doi: 10.3390/pharmaceutics13122104 (PMC8706357; doi:10.3390/pharmaceutics13122104)
Supplement: Supplementary file 1 [file pharmaceutics-13-02104-s001.zip]

Archive with 1 entries (1 files):
- pharmaceutics-1467906-supplementary.pdf
